# Supplementary material for: Genome-wide analysis of core promoter elements from conserved human and mouse orthologous pairs
Source: BMC Bioinformatics. 2006 Mar 7;7:114. doi: 10.1186/1471-2105-7-114 (PMC1475891; doi:10.1186/1471-2105-7-114)
Supplement: Additional File 1 — Supplementary Table 1: Composition of orthologous human-mouse core promoters; Alignment of Human and Mouse sequences with highlighted conservation of core promoter elements, in which the TSS of human promoter is experimentally supported. [file 1471-2105-7-114-S1.zip]

Archive with 1 entries (1 files):
- Jin_CorePromoters_Human.html
